# Supplementary material for: Changes in and relationships between human milk oligosaccharides and microRNAs in milk-derived extracellular vesicles during the first 4 months of lactation
Source: Front Nutr. 2025 Dec 22;12:1694093. doi: 10.3389/fnut.2025.1694093 (PMC12766977; doi:10.3389/fnut.2025.1694093)
Supplement: Supplementary file 2 [file Table_1.xlsx]

## Sheet: Sheet1
Compound name	precursor m/z	product m/z	adduct
2'FL	533.172	205.071	Formate
2'FL	533.172	409.135	Formate
2'FL	533.172	325.114	Formate
2'FL	533.172	247.082	Formate
3FL	533.172	307.5	Formate
3'SL	632.204	87.0075	Hydrogen-Loss
6'SL	632.204	87.0075	Hydrogen-Loss
DFLNH-b	1409.49	672.237	Formate
DSLNT	643.712	643.712	Formate
LDFT	679.23	205.071	Formate
LNDFH1	1044.36	205.071	Formate
LNDFH1	1044.36	325.114	Formate
LNFP1	898.304	325.115	Formate
LNFP2	898.304	288.11	Formate
LNFP2	898.304	348.13	Formate
LNFP3	898.304	364.125	Formate
LNnT	706.241	263.077	Hydrogen-Loss
LNT	706.241	202.072	Hydrogen-Loss
LSTa	997.337	290.089	Hydrogen-Loss
LSTb	997.337	290.089	Hydrogen-Loss
LSTc	997.337	290.089	Hydrogen-Loss
