# Supplementary material for: Changes in and relationships between human milk oligosaccharides and microRNAs in milk-derived extracellular vesicles during the first 4 months of lactation
Source: Front Nutr. 2025 Dec 22;12:1694093. doi: 10.3389/fnut.2025.1694093 (PMC12766977; doi:10.3389/fnut.2025.1694093)
Supplement: Supplementary file 3 [file Table_2.xlsx]

## Sheet: Sheet1
All samples total			All samples colostrum			All samples transition			All samples 1month			All samples 2month			All samples 3month			All samples 4-5month
Rank	Name		Rank	Name		Rank	Name		Rank	Name		Rank	Name		Rank	Name		Rank	Name
1	hsa-miR-99a-5p		1	hsa-miR-141-3p		1	hsa-miR-99a-5p		1	hsa-miR-4773		1	hsa-miR-4783-3p		1	hsa-miR-6820-3p		1	hsa-miR-4313
2	hsa-miR-6787-3p		2	hsa-miR-21-5p		2	hsa-miR-200a-3p		2	hsa-miR-6889-5p		2	hsa-miR-6881-5p		2	hsa-miR-6857-5p		2	hsa-miR-1238-3p
3	hsa-miR-141-3p		3	hsa-miR-99a-5p		3	hsa-miR-141-3p		3	hsa-miR-6837-5p		3	hsa-miR-3194-5p		3	hsa-miR-4513		3	hsa-miR-1304-3p
4	hsa-miR-4728-3p		4	hsa-miR-6872-3p		4	hsa-miR-30a-5p		4	hsa-miR-7156-3p		4	hsa-miR-3150b-5p		4	hsa-miR-6865-3p		4	hsa-miR-4728-3p
5	hsa-miR-4773		5	hsa-miR-146b-5p		5	hsa-miR-146b-5p		5	hsa-miR-7854-3p		5	hsa-miR-4279		5	hsa-miR-3680-3p		5	hsa-miR-4750-5p
6	hsa-miR-200a-3p		6	hsa-let-7d-5p		6	hsa-miR-30c-5p		6	hsa-miR-509-3-5p		6	hsa-miR-4728-3p		6	hsa-miR-6766-3p		6	hsa-miR-6892-5p
7	hsa-miR-342-3p		7	hsa-miR-19b-3p		7	hsa-miR-21-5p		7	hsa-miR-8075		7	hsa-miR-1825		7	hsa-miR-3181		7	hsa-miR-4769-3p
8	hsa-miR-30c-5p		8	hsa-miR-20a-5p		8	hsa-miR-181a-5p		8	hsa-miR-431-5p		8	hsa-miR-513a-5p		8	hsa-miR-933		8	hsa-miR-4800-3p
9	hsa-miR-16-5p		9	hsa-miR-25-3p		9	hsa-miR-16-5p		9	hsa-miR-6857-5p		9	hsa-miR-6865-3p		9	hsa-miR-1273c		9	hsa-miR-6796-3p
10	hsa-miR-8075		10	hsa-let-7g-5p		10	hsa-miR-15b-5p		10	hsa-miR-4748		10	hsa-miR-6861-3p		10	hsa-miR-4783-3p		10	hsa-miR-3680-3p
11	hsa-miR-6865-3p		11	hsa-miR-23b-3p		11	hsa-let-7d-5p		11	hsa-miR-509-5p		11	hsa-miR-4725-5p		11	hsa-miR-4733-5p		11	hsa-miR-6777-5p
12	hsa-miR-30a-5p		12	hsa-miR-107		12	hsa-miR-6787-3p		12	hsa-miR-4513		12	hsa-miR-4672		12	hsa-miR-6881-5p		12	hsa-miR-425-3p
13	hsa-miR-29a-3p		13	hsa-miR-30c-5p		13	hsa-miR-107		13	hsa-miR-6736-5p		13	hsa-miR-3151-3p		13	hsa-miR-4522		13	hsa-miR-6787-3p
14	hsa-miR-33b-3p		14	hsa-miR-30a-5p		14	hsa-miR-25-3p		14	hsa-miR-378b		14	hsa-miR-4690-5p		14	hsa-miR-4279		14	hsa-miR-4749-3p
15	hsa-miR-6837-5p		15	hsa-miR-200a-3p		15	hsa-miR-342-3p		15	hsa-miR-10b-3p		15	hsa-miR-6869-5p		15	hsa-miR-4728-3p		15	hsa-miR-1287-5p
16	hsa-miR-146b-5p		16	hsa-miR-16-5p		16	hsa-let-7g-5p		16	hsa-miR-4522		16	hsa-miR-4800-3p		16	hsa-miR-4441		16	hsa-miR-6851-3p
17	hsa-miR-3151-3p		17	hsa-miR-15b-5p		17	hsa-miR-103a-3p		17	hsa-miR-6804-5p		17	hsa-miR-4507		17	hsa-miR-6508-5p		17	hsa-miR-4733-5p
18	hsa-miR-4769-3p		18	hsa-miR-205-5p		18	hsa-miR-19b-3p		18	hsa-miR-4304		18	hsa-miR-6787-3p		18	hsa-miR-4773		18	hsa-miR-4725-5p
19	hsa-miR-6857-5p		19	hsa-miR-342-3p		19	hsa-miR-26a-5p		19	hsa-miR-4783-3p		19	hsa-miR-3960		19	hsa-miR-204-3p		19	hsa-miR-191-3p
20	hsa-miR-378b		20	hsa-miR-26a-5p		20	hsa-miR-29a-3p		20	hsa-miR-371a-3p		20	hsa-miR-3196		20	hsa-miR-6804-5p		20	hsa-miR-6861-3p
non-secretor total			non-secretor colostrum			non-secretor transition			non-secretor 1month			non-secretor 2month			non-secretor 3month			non-secretor 4-5month
Rank	Name		Rank	Name		Rank	Name		Rank	Name		Rank	Name		Rank	Name		Rank	Name
1	hsa-miR-6787-3p		1	hsa-miR-574-3p		1	hsa-miR-8075		1	hsa-miR-4733-5p		1	hsa-miR-4279		1	hsa-miR-4513		1	hsa-miR-4707-3p
2	hsa-miR-33b-3p		2	hsa-miR-664a-3p		2	hsa-miR-4707-3p		2	hsa-miR-7156-3p		2	hsa-miR-6865-3p		2	hsa-miR-597-3p		2	hsa-miR-4284
3	hsa-miR-4279		3	hsa-miR-4769-3p		3	hsa-miR-6837-5p		3	hsa-miR-6837-5p		3	hsa-miR-3151-3p		3	hsa-miR-6787-3p		3	hsa-miR-4279
4	hsa-miR-6865-3p		4	hsa-miR-4282		4	hsa-miR-6787-3p		4	hsa-miR-4749-3p		4	hsa-miR-328-3p		4	hsa-miR-6774-5p		4	hsa-miR-193a-5p
5	hsa-miR-4728-3p		5	hsa-miR-4311		5	hsa-miR-4304		5	hsa-miR-6889-5p		5	hsa-miR-6752-3p		5	hsa-miR-6820-3p		5	hsa-miR-4313
6	hsa-miR-3151-3p		6	hsa-miR-141-3p		6	hsa-miR-6847-5p		6	hsa-miR-629-3p		6	hsa-miR-6743-3p		6	hsa-miR-6857-5p		6	hsa-miR-33b-3p
7	hsa-miR-371a-3p		7	hsa-miR-21-5p		7	hsa-miR-486-5p		7	hsa-miR-4773		7	hsa-miR-4436b-5p		7	hsa-miR-4522		7	hsa-miR-6796-3p
8	hsa-miR-4769-3p		8	hsa-miR-6819-3p		8	hsa-miR-125b-2-3p		8	hsa-miR-4279		8	hsa-let-7d-3p		8	hsa-miR-4728-3p		8	hsa-miR-3151-3p
9	hsa-miR-664a-3p		9	hsa-miR-3680-3p		9	hsa-miR-200a-3p		9	hsa-miR-431-5p		9	hsa-miR-4725-5p		9	hsa-miR-564		9	hsa-miR-4800-3p
10	hsa-miR-197-3p		10	hsa-miR-6872-3p		10	hsa-miR-378b		10	hsa-miR-4488		10	hsa-miR-4701-5p		10	hsa-miR-10b-3p		10	hsa-miR-6774-5p
11	hsa-miR-7156-3p		11	hsa-miR-1908-3p		11	hsa-miR-3689a-5p		11	hsa-miR-509-3-5p		11	hsa-miR-6511a-3p		11	hsa-miR-33b-3p		11	hsa-miR-8075
12	hsa-miR-6820-3p		12	hsa-miR-6859-5p		12	hsa-miR-6071		12	hsa-miR-490-5p		12	hsa-miR-6858-3p		12	hsa-miR-921		12	hsa-miR-6837-5p
13	hsa-miR-766-3p		13	hsa-miR-197-3p		13	hsa-miR-622		13	hsa-miR-8075		13	hsa-miR-6756-3p		13	hsa-miR-4279		13	hsa-miR-223-3p
14	hsa-miR-6756-3p		14	hsa-miR-1287-5p		14	hsa-miR-3692-5p		14	hsa-miR-3620-5p		14	hsa-miR-33b-3p		14	hsa-miR-4748		14	hsa-miR-4748
15	hsa-miR-6736-5p		15	hsa-miR-6743-3p		15	hsa-miR-6857-5p		15	hsa-miR-6796-3p		15	hsa-miR-4728-3p		15	hsa-miR-6736-5p		15	hsa-miR-6892-5p
16	hsa-miR-885-5p		16	hsa-miR-204-3p		16	hsa-miR-6869-3p		16	hsa-miR-10b-3p		16	hsa-miR-6787-3p		16	hsa-miR-4441		16	hsa-miR-4513
17	hsa-miR-6774-5p		17	hsa-miR-3646		17	hsa-miR-99a-5p		17	hsa-miR-7854-3p		17	hsa-miR-7109-3p		17	hsa-miR-1469		17	hsa-miR-6851-3p
18	hsa-miR-4725-5p		18	hsa-miR-6796-3p		18	hsa-miR-6889-5p		18	hsa-miR-371a-3p		18	hsa-miR-6825-3p		18	hsa-miR-6856-5p		18	hsa-miR-6889-5p
19	hsa-miR-595		19	hsa-miR-4313		19	hsa-miR-5190		19	hsa-miR-4441		19	hsa-miR-4763-5p		19	hsa-miR-508-5p		19	hsa-miR-574-3p
20	hsa-miR-6837-5p		20	hsa-miR-596		20	hsa-miR-30c-5p		20	hsa-miR-509-5p		20	hsa-miR-4695-3p		20	hsa-miR-6500-5p		20	hsa-miR-7156-3p
secretor total			secretor colostrum			secretor transition			secretor 1month			secretor 2month			secretor 3month			secretor 4-5month
Rank	Name		Rank	Name		Rank	Name		Rank	Name		Rank	Name		Rank	Name		Rank	Name
1	hsa-miR-99a-5p		1	hsa-miR-141-3p		1	hsa-miR-141-3p		1	hsa-miR-4773		1	hsa-miR-6881-5p		1	hsa-miR-3680-3p		1	hsa-miR-1304-3p
2	hsa-miR-141-3p		2	hsa-miR-21-5p		2	hsa-miR-99a-5p		2	hsa-miR-6889-5p		2	hsa-miR-4783-3p		2	hsa-miR-6865-3p		2	hsa-miR-1238-3p
3	hsa-miR-16-5p		3	hsa-miR-99a-5p		3	hsa-miR-146b-5p		3	hsa-miR-7854-3p		3	hsa-miR-3194-5p		3	hsa-miR-3181		3	hsa-miR-4313
4	hsa-miR-4773		4	hsa-miR-16-5p		4	hsa-miR-21-5p		4	hsa-miR-6837-5p		4	hsa-miR-513a-5p		4	hsa-miR-6796-3p		4	hsa-miR-4728-3p
5	hsa-miR-6881-5p		5	hsa-miR-146b-5p		5	hsa-miR-200a-3p		5	hsa-miR-7156-3p		5	hsa-miR-4522		5	hsa-miR-933		5	hsa-miR-4750-5p
6	hsa-miR-30c-5p		6	hsa-miR-15b-5p		6	hsa-miR-16-5p		6	hsa-miR-509-3-5p		6	hsa-miR-3150b-5p		6	hsa-miR-204-3p		6	hsa-miR-425-3p
7	hsa-miR-200a-3p		7	hsa-miR-19b-3p		7	hsa-miR-15b-5p		7	hsa-miR-8075		7	hsa-miR-1273c		7	hsa-miR-6508-5p		7	hsa-miR-6880-3p
8	hsa-miR-146b-5p		8	hsa-let-7d-5p		8	hsa-miR-30a-5p		8	hsa-miR-378b		8	hsa-miR-1825		8	hsa-miR-6881-5p		8	hsa-miR-3680-3p
9	hsa-miR-30a-5p		9	hsa-miR-20a-5p		9	hsa-let-7d-5p		9	hsa-miR-4748		9	hsa-miR-4507		9	hsa-miR-6820-3p		9	hsa-miR-191-3p
10	hsa-miR-342-3p		10	hsa-miR-30a-5p		10	hsa-miR-107		10	hsa-miR-6857-5p		10	hsa-miR-4690-5p		10	hsa-miR-1273c		10	hsa-miR-4749-3p
11	hsa-miR-21-5p		11	hsa-miR-25-3p		11	hsa-miR-25-3p		11	hsa-miR-4513		11	hsa-miR-6869-5p		11	hsa-miR-6766-3p		11	hsa-miR-4311
12	hsa-miR-29a-3p		12	hsa-miR-200a-3p		12	hsa-let-7g-5p		12	hsa-miR-6881-5p		12	hsa-miR-4472		12	hsa-miR-4783-3p		12	hsa-miR-6777-5p
13	hsa-miR-8075		13	hsa-miR-107		13	hsa-miR-19b-3p		13	hsa-miR-500a-5p		13	hsa-miR-4728-3p		13	hsa-miR-4707-5p		13	hsa-miR-1287-5p
14	hsa-let-7d-5p		14	hsa-miR-30c-5p		14	hsa-miR-103a-3p		14	hsa-miR-6736-5p		14	hsa-miR-8087		14	hsa-miR-6857-5p		14	hsa-miR-6870-5p
15	hsa-miR-25-3p		15	hsa-let-7g-5p		15	hsa-miR-26a-5p		15	hsa-miR-6804-5p		15	hsa-miR-6861-3p		15	hsa-miR-5685		15	hsa-miR-4769-3p
16	hsa-miR-107		16	hsa-miR-23b-3p		16	hsa-miR-29a-3p		16	hsa-miR-4522		16	hsa-miR-4733-5p		16	hsa-miR-4769-3p		16	hsa-miR-6892-5p
17	hsa-miR-181a-5p		17	hsa-miR-6872-3p		17	hsa-miR-205-5p		17	hsa-miR-509-5p		17	hsa-miR-513c-5p		17	hsa-miR-191-3p		17	hsa-miR-6800-3p
18	hsa-miR-378b		18	hsa-miR-205-5p		18	hsa-miR-30c-5p		18	hsa-miR-431-5p		18	hsa-miR-513b-5p		18	hsa-miR-4733-5p		18	hsa-miR-6787-3p
19	hsa-let-7g-5p		19	hsa-miR-342-3p		19	hsa-miR-181a-5p		19	hsa-miR-4304		19	hsa-miR-933		19	hsa-miR-425-3p		19	hsa-miR-4733-5p
20	hsa-miR-6745		20	hsa-miR-26a-5p		20	hsa-miR-23a-3p		20	hsa-miR-3155b		20	hsa-miR-4672		20	hsa-miR-4513		20	hsa-miR-6515-3p
