# Supplementary material for: Changes in and relationships between human milk oligosaccharides and microRNAs in milk-derived extracellular vesicles during the first 4 months of lactation
Source: Front Nutr. 2025 Dec 22;12:1694093. doi: 10.3389/fnut.2025.1694093 (PMC12766977; doi:10.3389/fnut.2025.1694093)
Supplement: Supplementary file 4 [file Table_3.xlsx]

## Sheet: Sheet1
	immune related microRNA
	hsa-let-7c-5p
	hsa-miR-125b-5p
	hsa-miR-92a-3p
	hsa-miR-30b-5p
	hsa-miR-21-5p
	hsa-miR-200a-3p
	hsa-miR-146b-5p
	hsa-miR-15b-5p
	hsa-miR-22-3p
	hsa-let-7d-5p
	hsa-miR-574-5p
	hsa-let-7g-5p
	hsa-miR-30c-5p
	hsa-miR-205-5p
	hsa-miR-20a-5p
	hsa-miR-181a-5p
	hsa-miR-23b-3p
	hsa-miR-148a-3p
	hsa-miR-125a-5p
	hsa-let-7i-5p
	hsa-miR-24-3p
	hsa-miR-17-5p
	hsa-miR-155-5p
	hsa-miR-99b-5p
	hsa-miR-223-3p
	hsa-miR-146a-5p
	hsa-miR-181b-5p
	hsa-miR-27b-3p
	hsa-miR-186-5p
	hsa-let-7e-5p
	hsa-miR-29c-3p
	hsa-miR-26b-5p
	hsa-miR-195-5p
	hsa-miR-20b-5p
	hsa-miR-30e-5p
	hsa-miR-19a-3p
	hsa-miR-34a-5p
	hsa-miR-335-5p
	hsa-miR-184
	hsa-miR-210-3p
	hsa-miR-15a-5p
	hsa-miR-149-5p
	hsa-miR-27a-3p
	hsa-miR-210-5p
	hsa-miR-150-5p
	hsa-miR-98-5p
	hsa-miR-145-5p
